# Supplementary material for: Historic analysis of habitat suitability for the commercially promising berry crop Kadsura longipedunculata in China under climate change
Source: PLoS One. 2025 Oct 23;20(10):e0333824. doi: 10.1371/journal.pone.0333824 (PMC12548866; doi:10.1371/journal.pone.0333824)
Supplement: S1 Data — (CSV) [file pone.0333824.s001.csv]

Species	Longitude	Latitude
Kadsura longipedunculata	119.704623	31.221676
Kadsura longipedunculata	115.812637	31.385393
Kadsura longipedunculata	118.190749	31.032506
Kadsura longipedunculata	117.498337	30.157895
Kadsura longipedunculata	117.16416	30.139902
Kadsura longipedunculata	118.1753	29.442186
Kadsura longipedunculata	116.577026	31.092594
Kadsura longipedunculata	119.368106	30.766932
Kadsura longipedunculata	118.873197	30.103738
Kadsura longipedunculata	118.182213	30.106625
Kadsura longipedunculata	122.321758	30.432329
Kadsura longipedunculata	118.574766	28.537984
Kadsura longipedunculata	119.095342	28.905618
Kadsura longipedunculata	119.299674	28.277864
Kadsura longipedunculata	118.797936	28.377835
Kadsura longipedunculata	119.528384	30.447614
Kadsura longipedunculata	118.523611	28.310833
Kadsura longipedunculata	121.855268	28.845753
Kadsura longipedunculata	122.248485	29.802244
Kadsura longipedunculata	122.300158	30.441212
Kadsura longipedunculata	121.784572	29.793796
Kadsura longipedunculata	119.21612	27.939284
Kadsura longipedunculata	119.287398	29.481154
Kadsura longipedunculata	122.396667	30.01606
Kadsura longipedunculata	118.838447	29.427969
Kadsura longipedunculata	122.779929	30.719944
Kadsura longipedunculata	120.58213	28.675229
Kadsura longipedunculata	120.098397	30.225013
Kadsura longipedunculata	120.464381	27.535405
Kadsura longipedunculata	116.900688	27.283572
Kadsura longipedunculata	117.150124	27.704041
Kadsura longipedunculata	114.316548	25.62624
Kadsura longipedunculata	115.723749	28.746066
Kadsura longipedunculata	115.036096	29.374717
Kadsura longipedunculata	117.792536	29.184187
Kadsura longipedunculata	116.932327	27.041444
Kadsura longipedunculata	114.1473	27.352855
Kadsura longipedunculata	114.605068	27.278138
Kadsura longipedunculata	114.308271	27.556234
Kadsura longipedunculata	115.198118	25.275374
Kadsura longipedunculata	114.064072	25.92375
Kadsura longipedunculata	114.324283	27.833126
Kadsura longipedunculata	114.653741	29.048127
Kadsura longipedunculata	113.890527	27.419136
Kadsura longipedunculata	114.198331	29.196795
Kadsura longipedunculata	113.909316	26.839862
Kadsura longipedunculata	117.008326	29.34268
Kadsura longipedunculata	115.41486	29.047051
Kadsura longipedunculata	115.184556	29.010126
Kadsura longipedunculata	114.605692	28.53966
Kadsura longipedunculata	114.11139	27.938145
Kadsura longipedunculata	114.520626	28.327351
Kadsura longipedunculata	114.277787	26.608502
Kadsura longipedunculata	115.389685	25.140257
Kadsura longipedunculata	114.410169	27.155914
Kadsura longipedunculata	117.998885	28.83258
Kadsura longipedunculata	115.094191	27.833104
Kadsura longipedunculata	114.634411	27.957467
Kadsura longipedunculata	114.608605	27.662376
Kadsura longipedunculata	114.794335	28.857897
Kadsura longipedunculata	114.994773	29.094684
Kadsura longipedunculata	114.794335	28.857897
Kadsura longipedunculata	114.536582	24.748206
Kadsura longipedunculata	116.049026	29.636957
Kadsura longipedunculata	114.01229	26.223529
Kadsura longipedunculata	117.859599	27.995912
Kadsura longipedunculata	117.420823	27.950251
Kadsura longipedunculata	113.970943	25.743382
Kadsura longipedunculata	117.53366	28.859335
Kadsura longipedunculata	116.872411	29.932352
Kadsura longipedunculata	115.436777	29.585222
Kadsura longipedunculata	115.637639	29.06215
Kadsura longipedunculata	117.76591	29.56205
Kadsura longipedunculata	115.700208	29.527367
Kadsura longipedunculata	114.37008	28.530804
Kadsura longipedunculata	116.192387	25.213944
Kadsura longipedunculata	118.284354	27.578268
Kadsura longipedunculata	117.511305	27.735937
Kadsura longipedunculata	117.279753	27.090391
Kadsura longipedunculata	117.49554	27.548237
Kadsura longipedunculata	117.07178	23.704945
Kadsura longipedunculata	117.471957	24.03998
Kadsura longipedunculata	119.146853	26.827367
Kadsura longipedunculata	119.32687	26.485076
Kadsura longipedunculata	118.671317	25.165365
Kadsura longipedunculata	117.161764	24.958697
Kadsura longipedunculata	115.672474	30.7632
Kadsura longipedunculata	114.727253	29.443287
Kadsura longipedunculata	114.003638	26.533205
Kadsura longipedunculata	112.93057	24.942264
Kadsura longipedunculata	111.311729	28.150048
Kadsura longipedunculata	112.875636	25.396518
Kadsura longipedunculata	110.075957	28.669379
Kadsura longipedunculata	109.989181	28.087154
Kadsura longipedunculata	110.847813	28.358517
Kadsura longipedunculata	113.772197	26.664549
Kadsura longipedunculata	110.990723	29.386818
Kadsura longipedunculata	113.483773	27.092293
Kadsura longipedunculata	113.546912	25.830918
Kadsura longipedunculata	113.90555	28.620946
Kadsura longipedunculata	109.817478	29.274469
Kadsura longipedunculata	109.407598	28.708707
Kadsura longipedunculata	110.676731	30.009352
Kadsura longipedunculata	110.10416	29.788885
Kadsura longipedunculata	109.594562	28.35076
Kadsura longipedunculata	113.693392	26.011959
Kadsura longipedunculata	112.716464	27.302076
Kadsura longipedunculata	110.567183	27.131559
Kadsura longipedunculata	113.822706	25.328133
Kadsura longipedunculata	115.24272	23.063933
Kadsura longipedunculata	116.542585	23.768659
Kadsura longipedunculata	116.362015	24.17846
Kadsura longipedunculata	114.365361	24.934862
Kadsura longipedunculata	114.557018	22.531973
Kadsura longipedunculata	114.260884	22.700215
Kadsura longipedunculata	112.489784	23.166975
Kadsura longipedunculata	112.570819	24.256251
Kadsura longipedunculata	108.634008	25.313489
Kadsura longipedunculata	111.572511	24.606049
Kadsura longipedunculata	111.311731	24.324189
Kadsura longipedunculata	111.121876	24.973427
Kadsura longipedunculata	111.331783	23.046722
Kadsura longipedunculata	111.231311	23.584261
Kadsura longipedunculata	111.385552	23.925633
Kadsura longipedunculata	110.463396	25.898789
Kadsura longipedunculata	110.860554	24.835348
Kadsura longipedunculata	110.743068	26.277735
Kadsura longipedunculata	110.307374	25.793266
Kadsura longipedunculata	110.987119	25.496689
Kadsura longipedunculata	109.941654	25.604565
Kadsura longipedunculata	110.083791	24.764892
Kadsura longipedunculata	109.849065	25.853216
Kadsura longipedunculata	109.77551	25.359663
Kadsura longipedunculata	110.643878	25.274913
Kadsura longipedunculata	106.964014	24.474028
Kadsura longipedunculata	108.276167	24.837033
Kadsura longipedunculata	110.319997	25.28537
Kadsura longipedunculata	111.736454	23.836923
Kadsura longipedunculata	108.83645	25.141005
Kadsura longipedunculata	109.13934	25.796678
Kadsura longipedunculata	104.203382	32.412325
Kadsura longipedunculata	103.526952	30.59216
Kadsura longipedunculata	104.842319	32.177706
Kadsura longipedunculata	104.120602	32.237695
Kadsura longipedunculata	102.893231	29.446508
Kadsura longipedunculata	105.56475	28.250601
Kadsura longipedunculata	103.798753	31.247191
Kadsura longipedunculata	107.115261	29.059417
Kadsura longipedunculata	103.620924	31.03153
Kadsura longipedunculata	104.697222	32.508056
Kadsura longipedunculata	98.839896	24.505252
Kadsura longipedunculata	101.223818	24.203687
Kadsura longipedunculata	104.741286	22.826612
Kadsura longipedunculata	101.83629	23.699808
Kadsura longipedunculata	103.4678	24.22164
Kadsura longipedunculata	98.416008	25.022119
Kadsura longipedunculata	100.469794	21.965042
Kadsura longipedunculata	100.946147	24.503093
